# Supplementary material for: Genomic surveillance of carbapenem-resistant Acinetobacter baumannii from bloodstream infections in Thailand reveals widespread dissemination of blaNDM–harboring mobile genetic elements
Source: PLoS One. 2026 Jul 13;21(7):e0353488. doi: 10.1371/journal.pone.0353488 (PMC13362128; doi:10.1371/journal.pone.0353488)
Supplement: S1 Table — (XLSX) [file pone.0353488.s001.xlsx]

## Sheet: S1 Table
S1 Table. Metadata and antimicrobial susceptibility profiles of carbapenem-resistant Acinetobacter baumannii isolates included in this study
Strain	Year	Regions	Speciment	Antibiotic susceptibility
				IPM	MEM	DOR	FEP	AMK	GEN	NET	LVX	CIP	SXT	COL
AB0001	2021	Central	Urine	R	R	R	R	R	R	R	R	R	R	I
AB0002	2021	South	Sputum	R	R	R	R	R	R	R	R	R	R	R
AB0003	2021	North	Urine	R	R	R	R	R	R	R	R	R	R	I
AB0004	2021	North	Urine	R	R	R	R	R	R	R	R	R	R	I
AB0005	2021	Northeast	Urine	R	R	R	R	R	R	R	R	R	R	I
AB0006	2021	South	Urine	R	R	R	R	R	R	R	R	R	R	I
AB0007	2021	South	Sputum	R	R	R	R	S	S	R	R	R	R	I
P0001	2020	Northeast	Blood	R	R	R	R	R	R	R	R	R	R	R
P0008	2020	Northeast	Blood	R	R	R	R	R	R	R	R	R	R	R
P0102	2021	Northeast	Blood	R	R	R	R	R	R	R	R	R	R	R
P0131	2021	Central	Blood	R	R	R	R	R	R	R	R	R	R	I
P0132	2021	Northeast	Blood	R	R	R	R	R	R	R	R	R	R	R
P0181	2022	Northeast	Blood	R	R	R	R	R	R	R	R	R	S	R
P0199	2022	Central	Blood	R	R	R	R	R	R	R	R	R	R	I
P0200	2022	Northeast	Blood	R	R	R	R	R	R	R	R	R	R	I
P0201	2022	Central	Blood	R	R	R	R	R	R	R	R	R	R	I
P0211	2022	South	Blood	R	R	R	R	R	R	R	R	R	R	I
P0212	2022	South	Blood	R	R	R	R	R	R	R	R	R	R	I
P0213	2022	South	Blood	R	R	R	R	R	R	R	R	R	R	I
P0214	2022	Central	Blood	R	R	R	R	R	R	R	R	R	S	I
P0215	2022	Central	Blood	R	R	R	R	R	R	R	R	R	R	I
P0216	2022	North	Blood	R	R	R	R	R	R	R	R	R	S	I
P0217	2022	North	Blood	R	R	R	R	R	R	R	R	R	S	I
P0236	2023	Central	Blood	R	R	R	R	R	R	R	R	R	R	I
P0237	2023	Central	Blood	R	R	R	R	R	R	R	R	R	R	I
P0257	2023	Central	Blood	R	R	R	I	R	R	R	R	R	R	I
P0258	2023	South	Blood	R	R	R	R	S	S	R	R	R	S	I
P0259	2023	Central	Blood	R	R	R	R	R	R	R	R	R	R	I
P0260	2023	Northeast	Blood	R	R	R	R	R	R	R	R	R	R	I
P0261	2023	Central	Blood	R	R	R	R	R	R	R	R	R	R	I
P0262	2023	South	Blood	R	R	R	R	R	R	R	R	R	R	I
P0263	2023	South	Pleural fluid	R	R	R	R	R	S	S	I	R	S	I
P0265	2023	South	Pleural fluid	R	R	R	R	R	R	R	R	R	R	I
P0266	2023	South	Blood	R	R	R	R	R	R	R	R	R	S	I
P0267	2023	Northeast	Blood	R	R	R	R	R	R	R	R	R	S	R
P0268	2023	Central	Blood	R	R	R	R	R	R	R	R	R	R	I
P0303	2020	Central	Cerebrospinal fluid	R	R	R	I	S	R	R	R	R	R	I
P0304	2020	North	Cerebrospinal fluid	R	R	R	R	R	R	R	R	R	S	I
P0306	2023	Central	Cerebrospinal fluid	R	R	R	R	R	R	R	R	R	R	I
P0307	2024	Central	Peritoneal fluid	R	R	R	R	R	R	R	R	R	R	R
P0308	2024	Central	Pleural fluid	R	R	R	R	R	R	R	R	R	R	I
P0309	2024	South	Blood	R	R	R	R	R	R	R	R	R	R	I
P0310	2024	South	Blood	R	R	R	R	S	S	S	I	R	S	I
P0311	2024	South	Blood	R	R	R	R	R	R	R	R	R	R	I
P0312	2024	South	Blood	R	R	R	R	R	R	R	R	R	R	I
P0313	2024	Central	Blood	R	R	R	R	R	R	R	R	R	R	R
P0314	2024	South	Blood	R	R	R	R	R	R	R	R	R	R	I
P0315	2024	Central	Blood	R	R	R	R	R	R	R	R	R	R	R
P0316	2024	South	Blood	R	R	R	R	R	R	R	R	R	S	I
P0317	2024	South	Blood	R	R	R	R	R	R	R	R	R	R	I
P0318	2024	South	Blood	R	R	R	R	R	R	R	S	R	R	I
P0319	2024	South	Blood	R	R	R	R	R	R	R	R	R	R	I
P0320	2024	South	Blood	R	R	R	R	R	R	R	R	R	S	R
P0321	2024	North	Blood	R	R	R	R	R	R	R	S	R	R	I
P0322	2024	North	Blood	R	R	R	R	R	R	R	R	R	R	I
Abbreviations: IPM, imipenem; MEM, meropenem; DOR, doripenem; FEP, cefepime; AMK, amikacin; GEN, gentamicin; NET, netilmicin; LVX, levofloxacin; CIP, ciprofloxacin; SXT, trimethoprim–sulfamethoxazole; COL, colistin.
Interpretive categories: S, susceptible; I, intermediate; R, resistant.
