# Supplementary material for: Genomic surveillance of carbapenem-resistant Acinetobacter baumannii from bloodstream infections in Thailand reveals widespread dissemination of blaNDM–harboring mobile genetic elements
Source: PLoS One. 2026 Jul 13;21(7):e0353488. doi: 10.1371/journal.pone.0353488 (PMC13362128; doi:10.1371/journal.pone.0353488)
Supplement: S2 Table — (XLSX) [file pone.0353488.s002.xlsx]

## Sheet: S2 Table
S2 Table. Assembly quality metrics and genomic classification of Acinetobacter baumannii isolates included in this study.
Strain	Assembly quality						Classification
	Contig number	Longest contig length (bp)	Total length (bp)	N50	G+C content (%)	Coverage (X)	Species	ANI (%)
AB0001	3	3927798	3973433	3927798	39.18	362.66	Acinetobacter baumannii	98.02
AB0002	5	3464487	4213761	3464487	39.48	313.65	Acinetobacter baumannii	97.75
AB0003	5	2344125	4167430	2344125	39.33	283.92	Acinetobacter baumannii	97.84
AB0004	2	3954900	3976199	3954900	38.96	323.99	Acinetobacter baumannii	97.95
AB0005	6	2010776	3973462	2010776	39.05	483.46	Acinetobacter baumannii	97.82
AB0006	5	3952100	4096833	3952100	38.95	320.87	Acinetobacter baumannii	97.75
AB0007	10	2747893	4040167	2747893	39.21	366.37	Acinetobacter baumannii	97.87
P0001	79	235160	3981366	162153	39.02	52.99	Acinetobacter baumannii	97.93
P0008	93	245696	3903964	131012	38.95	68.45	Acinetobacter baumannii	97.89
P0102	109	262873	3976384	148026	38.8	43.01	Acinetobacter baumannii	97.87
P0131	69	468277	3949819	182546	38.92	53.75	Acinetobacter baumannii	97.87
P0132	101	266806	3932428	131011	38.94	87.9	Acinetobacter baumannii	97.76
P0181	100	199600	3829665	97165	38.88	47.39	Acinetobacter baumannii	97.96
P0199	96	266598	3934663	140354	38.96	49.62	Acinetobacter baumannii	97.91
P0200	83	266702	4005641	130991	38.83	57.91	Acinetobacter baumannii	97.96
P0201	92	266702	4009734	115572	38.78	49.97	Acinetobacter baumannii	97.76
P0211	101	262880	3955462	97215	38.81	51.84	Acinetobacter baumannii	97.83
P0212	95	262872	3954469	98564	38.81	58.6	Acinetobacter baumannii	97.98
P0213	91	262852	3944908	99140	38.8	57.2	Acinetobacter baumannii	97.97
P0214	82	305595	3943656	110111	38.84	55.6	Acinetobacter baumannii	97.93
P0215	98	292507	3967056	86414	38.88	54.59	Acinetobacter baumannii	98.09
P0216	132	266699	3956554	91116	38.94	57.89	Acinetobacter baumannii	98.02
P0217	132	268764	3957542	91370	38.94	53.9	Acinetobacter baumannii	97.83
P0236	98	222256	4018014	110111	38.87	54.25	Acinetobacter baumannii	97.94
P0237	90	305699	4053370	99655	38.92	63.45	Acinetobacter baumannii	98.1
P0257	90	266702	4009209	115572	38.78	61.66	Acinetobacter baumannii	97.76
P0258	98	441562	3986947	135228	38.87	39.59	Acinetobacter baumannii	97.74
P0259	111	266700	3865710	101911	38.85	43.61	Acinetobacter baumannii	98.05
P0260	86	266702	3907239	122709	38.96	68.31	Acinetobacter baumannii	98.09
P0261	72	246330	3919456	130216	38.82	65.5	Acinetobacter baumannii	98
P0262	66	433365	4036394	142112	39.08	89.55	Acinetobacter baumannii	97.79
P0263	83	394585	3994604	114890	39.02	84.89	Acinetobacter baumannii	97.66
P0265	129	266596	3877052	99567	38.86	51.43	Acinetobacter baumannii	98.07
P0266	92	237316	3787561	122061	38.92	67.56	Acinetobacter baumannii	98.04
P0267	124	169340	3822450	66184	38.88	95.56	Acinetobacter baumannii	98.07
P0268	88	262872	3972446	115572	38.87	80.14	Acinetobacter baumannii	97.77
P0303	105	285233	4032147	128121	38.97	63.07	Acinetobacter baumannii	97.93
P0304	112	268765	3954107	94144	38.82	68.08	Acinetobacter baumannii	98.11
P0306	101	292607	4042682	124928	38.73	43.19	Acinetobacter baumannii	97.76
P0307	114	222186	4030318	121894	38.86	70.31	Acinetobacter baumannii	97.79
P0308	112	266702	4029451	124928	38.86	60.35	Acinetobacter baumannii	97.73
P0309	95	181494	3955406	110111	38.9	77.43	Acinetobacter baumannii	97.97
P0310	118	276874	3890121	97633	38.9	63.62	Acinetobacter baumannii	97.66
P0311	92	266806	4025540	124879	38.9	87.24	Acinetobacter baumannii	97.83
P0312	103	222256	3993016	99922	38.84	67.15	Acinetobacter baumannii	97.84
P0313	89	305138	4020117	131012	38.86	46.54	Acinetobacter baumannii	97.91
P0314	58	471971	3893213	216295	38.93	65.47	Acinetobacter baumannii	97.81
P0315	94	236213	4003987	115570	38.88	54.96	Acinetobacter baumannii	98.05
P0316	82	266805	3749827	101909	38.82	36.69	Acinetobacter baumannii	98.16
P0317	94	266586	3974808	105672	38.87	55.64	Acinetobacter baumannii	98.09
P0318	100	222256	4016036	105674	38.87	82.78	Acinetobacter baumannii	97.84
P0319	102	238551	4047571	121894	38.9	61.14	Acinetobacter baumannii	97.84
P0320	84	222174	4012352	100842	38.86	66.61	Acinetobacter baumannii	98.01
P0321	115	266702	3981860	77796	38.84	85.05	Acinetobacter baumannii	98.03
P0322	110	255867	4014610	118033	38.85	82.66	Acinetobacter baumannii	98
ANI= Average nucleotide identity.
