# Supplementary material for: Genomic surveillance of carbapenem-resistant Acinetobacter baumannii from bloodstream infections in Thailand reveals widespread dissemination of blaNDM–harboring mobile genetic elements
Source: PLoS One. 2026 Jul 13;21(7):e0353488. doi: 10.1371/journal.pone.0353488 (PMC13362128; doi:10.1371/journal.pone.0353488)
Supplement: S3 Table — (XLSX) [file pone.0353488.s003.xlsx]

## Sheet: S2 Table
S3 Table. Sequence types (STs), allelic profiles, capsular polysaccharide synthesis (K-locus), and outer core lipooligosaccharide (O-locus) assignments of Acinetobacter baumannii isolates included in this study.
Strain	Pasteur ST	Allelic profile (Pasteur scheme)							Oxford ST	Allelic profile (Oxford scheme)							K-locus	O-locus
		Pas_cpn60	Pas_fusA	Pas_gltA	Pas_pyrG	Pas_recA	Pas_rplB	Pas_rpoB		Oxf_gltA	Oxf_gyrB	Oxf_gdhB	Oxf_recA	Oxf_cpn60	Oxf_gpi	Oxf_rpoD
AB0002	2	2	2	2	2	2	2	2	195	1	3	3	2	2	96	3	KL3	OCL1
AB0003	2	2	2	2	2	2	2	2	195	1	3	3	2	2	96	3	KL3	OCL1
AB0006	2	2	2	2	2	2	2	2	195	1	3	3	2	2	96	3	KL3	OCL1
P0001	2	2	2	2	2	2	2	2	195	1	3	3	2	2	96	3	KL3	OCL1
P0008	2	2	2	2	2	2	2	2	195	1	3	3	2	2	96	3	KL3	OCL1
P0132	2	2	2	2	2	2	2	2	195	1	3	3	2	2	96	3	KL3	OCL1
P0199	2	2	2	2	2	2	2	2	195	1	3	3	2	2	96	3	KL3	OCL1
P0309	2	2	2	2	2	2	2	2	195	1	3	3	2	2	96	3	KL3	OCL1
P0311	2	2	2	2	2	2	2	2	195	1	3	3	2	2	96	3	KL3	OCL1
P0322	2	2	2	2	2	2	2	2	195	1	3	3	2	2	96	3	KL3	OC1
AB0001	2	2	2	2	2	2	2	2	208	1	3	3	2	2	97	3	KL2	OCL1
P0102	2	2	2	2	2	2	2	2	208	1	3	3	2	2	97	3	KL2	OCL1
P0303	2	2	2	2	2	2	2	2	208	1	3	3	2	2	97	3	KL2	OCL1
AB0005	2	2	2	2	2	2	2	2	349	1	17	3	2	2	142	3	KL125	OCL1
P0214	2	2	2	2	2	2	2	2	349	1	17	3	2	2	142	3	KL125	OCL1
P0237	2	2	2	2	2	2	2	2	349	1	17	3	2	2	142	3	KL125	OCL1
P0261	2	2	2	2	2	2	2	2	349	1	17	3	2	2	142	3	KL125	OCL1
P0211	2	2	2	2	2	2	2	2	1634	1	62	3	2	2	164	3	KL125	OCL1
P0212	2	2	2	2	2	2	2	2	1634	1	62	3	2	2	164	3	KL125	OCL1
P0213	2	2	2	2	2	2	2	2	1634	1	62	3	2	2	164	3	KL125	OCL1
P0200	2	2	2	2	2	2	2	2	1684	1	3	3	2	2	153	3	KL49	OCL1
P0215	2	2	2	2	2	2	2	2	1684	1	3	3	2	2	153	3	KL49	OCL1
P0260	2	2	2	2	2	2	2	2	1684	1	3	3	2	2	153	3	KL49	OCL1
P0312	2	2	2	2	2	2	2	2	1684	1	3	3	2	2	153	3	KL49	OCL1
P0317	2	2	2	2	2	2	2	2	1684	1	3	3	2	2	153	3	KL49	OCL1
P0318	2	2	2	2	2	2	2	2	1684	1	3	3	2	2	153	3	KL49	OCL1
P0201	2	2	2	2	2	2	2	2	New ST1	1	62	3	2	2	153	3	KL49	OCL1
P0236	2	2	2	2	2	2	2	2	New ST1	1	62	3	2	2	153	3	KL49	OCL1
P0257	2	2	2	2	2	2	2	2	New ST1	1	62	3	2	2	153	3	KL49	OCL1
P0268	2	2	2	2	2	2	2	2	New ST1	1	62	3	2	2	153	3	KL49	OCL1
P0307	2	2	2	2	2	2	2	2	New ST1	1	62	3	2	2	153	3	KL49	OCL1
P0308	2	2	2	2	2	2	2	2	New ST1	1	62	3	2	2	153	3	KL49	OCL1
P0313	2	2	2	2	2	2	2	2	New ST1	1	62	3	2	2	153	3	KL49	OCL1
P0315	2	2	2	2	2	2	2	2	New ST1	1	62	3	2	2	153	3	KL49	OCL1
P0320	2	2	2	2	2	2	2	2	1890	1	3	3	2	2	202	3	KL10	OCL1
P0216	2	2	2	2	2	2	2	2	1933	1	62	3	2	2	202	3	KL10	OCL1
P0217	2	2	2	2	2	2	2	2	1933	1	62	3	2	2	202	3	KL10	OCL1
P0259	2	2	2	2	2	2	2	2	1933	1	62	3	2	2	202	3	KL10	OCL1
P0265	2	2	2	2	2	2	2	2	1933	1	62	3	2	2	202	3	KL10	OCL1
P0304	2	2	2	2	2	2	2	2	1933	1	62	3	2	2	202	3	KL10	OCL1
P0316	2	2	2	2	2	2	2	2	1933	1	62	3	2	2	202	3	KL10	OCL1
P0321	2	2	2	2	2	2	2	2	1933	1	62	3	2	2	202	3	KL10	OCL1
AB0004	2	2	2	2	2	2	2	2	New ST2	1	3	3	2	2	204	3	KL52	OCL1
AB0007	2	2	2	2	2	2	2	2	New ST2	1	3	3	2	2	204	3	KL52	OCL1
P0306	2	2	2	2	2	2	2	2	New ST3	1	62	3	2	2	178	3	KL32	OCL1
P0319	2	2	2	2	2	2	2	2	451	1	3	3	2	2	142	3	KL6	OCL1
P0266	2	2	2	2	2	2	2	2	684	1	3	3	2	2	110	3	KL210	OCL1
P0181	98	1	2	2	2	2	2	2	1842	1	3	3	2	4	140	2	KL52	OCL1
P0267	98	1	2	2	2	2	2	2	1842	1	3	3	2	4	140	2	KL52	OCL1
P0131	16	7	7	2	2	8	4	4	355	1	81	11	48	18	114	43	KL24	OCL2
P0258	16	7	7	2	2	8	4	4	355	1	81	11	48	18	114	43	KL24	OCL2
P0262	16	7	7	2	2	8	4	4	355	1	81	11	48	18	114	43	KL24	OCL7
P0263	16	7	7	2	2	8	4	4	355	1	81	11	48	18	114	43	KL24	OCL2
P0314	16	7	7	2	2	8	4	4	355	1	81	11	48	18	114	43	KL24	OCL2
P0310	164	40	3	7	2	40	4	4	2287	21	48	58	42	36	304	4	KL96	OCL5
