# Supplementary material for: Genomic surveillance of carbapenem-resistant Acinetobacter baumannii from bloodstream infections in Thailand reveals widespread dissemination of blaNDM–harboring mobile genetic elements
Source: PLoS One. 2026 Jul 13;21(7):e0353488. doi: 10.1371/journal.pone.0353488 (PMC13362128; doi:10.1371/journal.pone.0353488)
Supplement: S4 Table — (XLSX) [file pone.0353488.s004.xlsx]

## Sheet: Sheet1
S4 Table Plasmid prediction of CRAB isolates based on MOB-suite analysis
Isolate	Primary_cluster_id	Num_contigs	Size	GC	Rep_type(s)	Relaxase_type(s)	MPF_type	Predicted_mobility	Mash_nearest_neighbor	Mash_neighbor_distance	Mash_neighbor_identification
AB0001	AC163	1	17462	0.343718	rep_cluster_1172	-	-	Non-mobilizable	CP026708	0	Acinetobacter baumannii
AB0002	AC163	1	17462	0.343718	rep_cluster_1172	-	-	Non-mobilizable	CP026708	0	Acinetobacter baumannii
AB0003	Novel	1	32354	0.393893	-	MOBP	-	Mobilizable	CP040044	0.0621044	Acinetobacter baumannii
AB0003	AC163	1	17462	0.343718	rep_cluster_1172	-	-	Non-mobilizable	CP026708	0	Acinetobacter baumannii
AB0005	AC163	1	17462	0.343718	rep_cluster_1172	-	-	Non-mobilizable	CP026708	0	Acinetobacter baumannii
AB0006	AB082	2	88172	0.335639	rep_cluster_1172,rep_cluster_1903,rep_cluster_734	MOBF	MPF_F	Conjugative	MG954379	0.00402654	Acinetobacter baumannii
AB0007	AB338	1	15689	0.324495	rep_cluster_1226	-	-	Non-mobilizable	CP010400	0.0332581	Acinetobacter baumannii
P0001	AE271	4	109316	0.374099	-	-	-	Non-mobilizable	CP039931	0.0224927	Acinetobacter baumannii
P0001	AB082	3	15625	0.360256	-	-	-	Non-mobilizable	CP008851	0.0588483	Acinetobacter baumannii
P0001	AC163	1	8808	0.34287	rep_cluster_1172	-	-	Non-mobilizable	CP026708	0	Acinetobacter baumannii
P0001	AC715	6	21891	0.366863	-	-	-	Non-mobilizable	CP015485	0.00249129	Acinetobacter baumannii
P0005	AE271	4	116517	0.374744	-	-	-	Non-mobilizable	CP039931	0.0245258	Acinetobacter baumannii
P0005	AB082	4	90748	0.337308	rep_cluster_1172,rep_cluster_734	MOBF	MPF_F	Conjugative	MG954379	0.00719593	Acinetobacter baumannii
P0005	AC163	1	2598	0.36836	-	-	-	Non-mobilizable	MG954378	0.0539403	Acinetobacter baumannii
P0006	AE272	3	98964	0.374682	-	-	-	Non-mobilizable	CP036285	0.0135508	Acinetobacter baumannii
P0006	AB114	4	92428	0.412386	rep_cluster_718	MOBP	-	Mobilizable	CP026128	0.0174761	Acinetobacter baumannii
P0006	AE271	1	63515	0.383988	-	-	-	Non-mobilizable	CP039931	0.0233014	Acinetobacter baumannii
P0006	AD096	1	10324	0.361488	-	-	-	Non-mobilizable	CP040085	0.0405854	Acinetobacter baumannii
P0006	AB872	1	6540	0.334098	-	-	-	Non-mobilizable	KT022421	0.0202797	Acinetobacter baumannii
P0006	AB880	1	2394	0.383459	rep_cluster_586	-	-	Non-mobilizable	CP021784	0.0381928	Acinetobacter baumannii
P0007	AE272	2	160759	0.380103	-	MOBP	-	Mobilizable	CP036285	0.0133059	Acinetobacter baumannii
P0007	AE271	3	92376	0.371915	-	-	-	Non-mobilizable	CP039931	0.0264788	Acinetobacter baumannii
P0007	AD096	1	21597	0.367875	-	-	-	Non-mobilizable	CP040085	0.0170687	Acinetobacter baumannii
P0007	AB082	3	15609	0.359985	-	-	-	Non-mobilizable	CP008851	0.0588483	Acinetobacter baumannii
P0007	AC163	1	8808	0.34287	rep_cluster_1172	-	-	Non-mobilizable	CP026708	0	Acinetobacter baumannii
P0008	AE272	3	141232	0.379602	-	MOBP	-	Mobilizable	CP036285	0.00881017	Acinetobacter baumannii
P0008	AE271	3	108192	0.374224	-	-	-	Non-mobilizable	CP039931	0.0228571	Acinetobacter baumannii
P0008	AC715	6	22821	0.370273	-	-	-	Non-mobilizable	CP015485	0.00748619	Acinetobacter baumannii
P0008	AC163	1	8808	0.343438	rep_cluster_1172	-	-	Non-mobilizable	CP026708	0	Acinetobacter baumannii
P0012	AE271	3	93344	0.371797	-	-	-	Non-mobilizable	CP039931	0.0263104	Acinetobacter baumannii
P0012	AC163	2	11428	0.34853	rep_cluster_1172	-	-	Non-mobilizable	MG954378	0.00240836	Acinetobacter baumannii
P0102	AE272	3	102151	0.373095	-	-	-	Non-mobilizable	CP036285	0.000705841	Acinetobacter baumannii
P0102	AE271	2	92205	0.371965	-	-	-	Non-mobilizable	CP039931	0.0265635	Acinetobacter baumannii
P0102	AB082	4	95449	0.338809	rep_cluster_1172,rep_cluster_734	MOBF	MPF_F	Conjugative	CP020573	0.00698112	Acinetobacter baumannii
P0102	AF972	7	28608	0.403349	-	-	-	Non-mobilizable	CP040044	0.0492808	Acinetobacter baumannii
P0102	AC715	6	22814	0.370255	-	-	-	Non-mobilizable	CP015485	0.00748619	Acinetobacter baumannii
P0131	AC861	5	70239	0.416578	rep_cluster_639	-	-	Non-mobilizable	CP027245	0.00694555	Acinetobacter baumannii
P0132	AE272	3	105859	0.371041	-	MOBP	-	Mobilizable	CP036285	0.00154832	Acinetobacter baumannii
P0132	AE271	3	108192	0.374307	-	-	-	Non-mobilizable	CP039931	0.0228571	Acinetobacter baumannii
P0132	AF972	5	28504	0.403873	-	-	-	Non-mobilizable	CP040044	0.0590885	Acinetobacter baumannii
P0132	AC715	6	22821	0.370273	-	-	-	Non-mobilizable	CP015485	0.00748619	Acinetobacter baumannii
P0132	AC163	1	8808	0.34287	rep_cluster_1172	-	-	Non-mobilizable	CP026708	0	Acinetobacter baumannii
P0181	AE272	4	141520	0.378123	-	MOBP	-	Mobilizable	CP036285	0.00985499	Acinetobacter baumannii
P0181	AE271	2	92205	0.371997	-	-	-	Non-mobilizable	CP039931	0.0266484	Acinetobacter baumannii
P0181	AC715	7	25010	0.37377	-	-	-	Non-mobilizable	CP035932	0.0501998	Acinetobacter baumannii
P0181	AC163	1	8808	0.344005	rep_cluster_1172	-	-	Non-mobilizable	CP026708	0	Acinetobacter baumannii
P0199	AE271	3	93344	0.371786	-	-	-	Non-mobilizable	CP039931	0.0262266	Acinetobacter baumannii
P0199	AC715	7	24790	0.367245	-	-	-	Non-mobilizable	CP015485	0.00476862	Acinetobacter baumannii
P0199	AC163	1	8808	0.34287	rep_cluster_1172	-	-	Non-mobilizable	CP026708	0	Acinetobacter baumannii
P0200	AE271	3	93308	0.371833	-	-	-	Non-mobilizable	CP039931	0.0263945	Acinetobacter baumannii
P0200	AB082	4	93495	0.338414	rep_cluster_1172,rep_cluster_734	MOBF	MPF_F	Conjugative	MG954379	0.00804257	Acinetobacter baumannii
P0200	AC715	7	24792	0.367256	-	-	-	Non-mobilizable	CP015485	0.00476862	Acinetobacter baumannii
P0201	AB082	5	128666	0.348033	rep_cluster_1172,rep_cluster_734	MOBF	MPF_F	Conjugative	MG954377	0.0163307	Acinetobacter baumannii
P0201	AE271	4	116546	0.374728	-	-	-	Non-mobilizable	CP039931	0.0246043	Acinetobacter baumannii
P0201	AE272	1	46455	0.384609	-	MOBP	-	Mobilizable	CP036285	0.0344723	Acinetobacter baumannii
P0201	AC715	7	24786	0.367143	-	-	-	Non-mobilizable	CP015485	0.00470559	Acinetobacter baumannii
P0211	AE271	4	116517	0.374726	-	-	-	Non-mobilizable	CP039931	0.0246831	Acinetobacter baumannii
P0211	AB082	4	93841	0.33885	rep_cluster_1172,rep_cluster_734	MOBF	MPF_F	Conjugative	MG954379	0.00811798	Acinetobacter baumannii
P0211	AC715	7	24790	0.367285	-	-	-	Non-mobilizable	CP015485	0.00476862	Acinetobacter baumannii
P0212	AE271	4	116517	0.374735	-	-	-	Non-mobilizable	CP039931	0.0246831	Acinetobacter baumannii
P0212	AB082	5	93132	0.338154	rep_cluster_1172,rep_cluster_734	MOBF	MPF_F	Conjugative	MG954379	0.00811798	Acinetobacter baumannii
P0212	AC715	7	24788	0.367274	-	-	-	Non-mobilizable	CP015485	0.00476862	Acinetobacter baumannii
P0213	AE271	4	116517	0.374735	-	-	-	Non-mobilizable	CP039931	0.0245258	Acinetobacter baumannii
P0213	AB082	3	84701	0.337918	rep_cluster_734	MOBF	MPF_F	Conjugative	MG954379	0.00541137	Acinetobacter baumannii
P0213	AC715	7	24787	0.367289	-	-	-	Non-mobilizable	CP015485	0.00476862	Acinetobacter baumannii
P0213	AC163	2	8700	0.343678	rep_cluster_1172	-	-	Non-mobilizable	CP026708	0.000167546	Acinetobacter baumannii
P0214	AB082	4	87021	0.338769	rep_cluster_734	MOBF	MPF_F	Conjugative	MG954379	0.00570819	Acinetobacter baumannii
P0214	AE271	5	116673	0.374723	-	-	-	Non-mobilizable	CP039931	0.0245258	Acinetobacter baumannii
P0214	AC163	1	8833	0.344843	rep_cluster_1172,rep_cluster_1903	-	-	Non-mobilizable	CP026708	2.38274e-05	Acinetobacter baumannii
P0215	AE272	1	66178	0.377814	-	MOBP	-	Mobilizable	CP036285	0.0136991	Acinetobacter baumannii
P0215	AE271	4	105191	0.373815	-	-	-	Non-mobilizable	CP039931	0.0230043	Acinetobacter baumannii
P0215	AB082	6	94481	0.339761	rep_cluster_1172,rep_cluster_734	MOBF	MPF_F	Conjugative	MG954379	0.0170687	Acinetobacter baumannii
P0215	AD096	1	27248	0.380725	-	-	-	Non-mobilizable	CP040085	0.0106116	Acinetobacter baumannii
P0215	AC715	3	28947	0.416727	-	-	-	Non-mobilizable	CP015485	0.0298031	Acinetobacter baumannii
P0216	AE271	4	116518	0.374758	-	-	-	Non-mobilizable	CP039931	0.0244475	Acinetobacter baumannii
P0216	AE272	2	86636	0.377545	-	-	-	Non-mobilizable	CP036285	0.0134036	Acinetobacter baumannii
P0216	AB082	4	16921	0.36304	-	MOBP	-	Mobilizable	CP008851	0.0595738	Acinetobacter baumannii
P0216	AC715	1	9533	0.343543	-	-	-	Non-mobilizable	CP015485	0.0265635	Acinetobacter baumannii
P0216	AC163	1	8808	0.344005	rep_cluster_1172	-	-	Non-mobilizable	CP026708	0	Acinetobacter baumannii
P0217	AE271	4	116518	0.374758	-	-	-	Non-mobilizable	CP039931	0.0246043	Acinetobacter baumannii
P0217	AE272	2	84819	0.378701	-	-	-	Non-mobilizable	CP036285	0.0142518	Acinetobacter baumannii
P0217	AB082	4	16921	0.36304	-	MOBP	-	Mobilizable	CP008851	0.0595738	Acinetobacter baumannii
P0217	AC163	1	8808	0.34287	rep_cluster_1172	-	-	Non-mobilizable	CP026708	0	Acinetobacter baumannii
P0236	AE271	4	116546	0.374693	-	-	-	Non-mobilizable	CP039931	0.0246831	Acinetobacter baumannii
P0236	AB082	4	93495	0.338371	rep_cluster_1172,rep_cluster_734	MOBF	MPF_F	Conjugative	MG954379	0.00804257	Acinetobacter baumannii
P0236	AC715	4	20221	0.370605	-	-	-	Non-mobilizable	CP015485	0.004991	Acinetobacter baumannii
P0236	AC163	1	2599	0.368603	-	-	-	Non-mobilizable	MG954378	0.0537328	Acinetobacter baumannii
P0237	AB114	6	114762	0.416706	rep_cluster_718	-	-	Non-mobilizable	CP026128	0.0130157	Acinetobacter baumannii
P0237	AB082	3	92472	0.337951	rep_cluster_1172,rep_cluster_734	MOBF	MPF_F	Conjugative	MG954379	0.00759618	Acinetobacter baumannii
P0237	AE271	4	115650	0.374829	-	-	-	Non-mobilizable	CP039931	0.0248413	Acinetobacter baumannii
P0237	AF972	3	35667	0.397034	-	-	-	Non-mobilizable	CP040044	0.0519203	Acinetobacter baumannii
P0237	AC163	1	2598	0.368745	-	-	-	Non-mobilizable	MG954378	0.0537328	Acinetobacter baumannii
P0257	AB082	5	128666	0.348033	rep_cluster_1172,rep_cluster_734	MOBF	MPF_F	Conjugative	MG954377	0.0163307	Acinetobacter baumannii
P0257	AE271	4	116550	0.374698	-	-	-	Non-mobilizable	CP039931	0.0246043	Acinetobacter baumannii
P0257	AE272	1	46455	0.384609	-	MOBP	-	Mobilizable	CP036285	0.0344723	Acinetobacter baumannii
P0257	AC715	7	24786	0.367143	-	-	-	Non-mobilizable	CP015485	0.00470559	Acinetobacter baumannii
P0258	AC163	3	11315	0.349624	-	-	-	Non-mobilizable	CP031446	0.0254028	Acinetobacter baumannii
P0259	AE271	4	111805	0.375162	-	-	-	Non-mobilizable	CP039931	0.0232268	Acinetobacter baumannii
P0259	AB082	4	93571	0.338609	rep_cluster_1172,rep_cluster_734	MOBF	MPF_F	Conjugative	MG954379	0.00796745	Acinetobacter baumannii
P0259	AC715	5	20548	0.369866	-	-	-	Non-mobilizable	CP015485	0.00467416	Acinetobacter baumannii
P0259	AC163	1	2598	0.368745	-	-	-	Non-mobilizable	MG954378	0.0537328	Acinetobacter baumannii
P0259	AE296	1	1616	0.427599	rep_cluster_1280	-	-	Non-mobilizable	MK386684	0.00989629	Acinetobacter baumannii
P0260	AE271	4	116530	0.37471	-	-	-	Non-mobilizable	CP039931	0.0244475	Acinetobacter baumannii
P0260	AC715	7	24792	0.367256	-	-	-	Non-mobilizable	CP015485	0.00476862	Acinetobacter baumannii
P0260	AC163	1	8808	0.344005	rep_cluster_1172	-	-	Non-mobilizable	CP026708	0	Acinetobacter baumannii
P0261	AE271	4	116516	0.374738	-	-	-	Non-mobilizable	CP039931	0.0246831	Acinetobacter baumannii
P0261	AC163	1	2586	0.367749	-	-	-	Non-mobilizable	MG954378	0.054149	Acinetobacter baumannii
P0262	AB114	3	119830	0.412334	rep_cluster_718	MOBP	-	Mobilizable	CP034093	0.0164989	Acinetobacter baumannii
P0262	AE271	1	72300	0.357884	-	-	-	Non-mobilizable	CP039931	0.0256472	Acinetobacter baumannii
P0262	AC861	8	60830	0.466891	rep_cluster_639	-	-	Non-mobilizable	KT852971	0.0199514	Acinetobacter baumannii
P0262	AB339	1	17819	0.38386	rep_cluster_1226	-	-	Non-mobilizable	LR026972	0.035622	Acinetobacter baumannii
P0262	AE373	1	1929	0.297564	-	-	-	Non-mobilizable	CP040052	0.051337	Acinetobacter baumannii
P0263	AB114	2	115929	0.412761	rep_cluster_718	MOBP	-	Mobilizable	CP034093	0.0151872	Acinetobacter baumannii
P0263	AE272	2	38206	0.365519	-	-	-	Non-mobilizable	CP036285	0.0385787	Acinetobacter baumannii
P0263	AC163	1	9152	0.345717	rep_cluster_1906	-	-	Non-mobilizable	GQ377752	0.0332581	Acinetobacter baumannii
P0263	AB338	1	8181	0.344457	rep_cluster_1226	-	-	Non-mobilizable	CP010400	0.0267335	Acinetobacter baumannii
P0265	AE271	3	110782	0.375241	-	-	-	Non-mobilizable	CP039931	0.0235265	Acinetobacter baumannii
P0265	AB082	4	93501	0.338488	rep_cluster_1172,rep_cluster_734	MOBF	MPF_F	Conjugative	MG954379	0.00804257	Acinetobacter baumannii
P0265	AE272	1	70633	0.376821	-	-	-	Non-mobilizable	CP036285	0.0123533	Acinetobacter baumannii
P0265	AC715	9	26006	0.367377	-	-	-	Non-mobilizable	CP015485	0.00351914	Acinetobacter baumannii
P0266	AE271	4	73475	0.379394	-	-	-	Non-mobilizable	CP039931	0.0257292	Acinetobacter baumannii
P0266	AD096	1	30915	0.386317	-	-	-	Non-mobilizable	CP040085	0.0127767	Acinetobacter baumannii
P0266	AC715	7	34825	0.35776	-	-	-	Non-mobilizable	CP015485	0.041003	Acinetobacter baumannii
P0266	AC163	1	8808	0.344005	rep_cluster_1172	-	-	Non-mobilizable	CP026708	0	Acinetobacter baumannii
P0267	AE271	3	93398	0.37156	-	-	-	Non-mobilizable	CP039931	0.0269907	Acinetobacter baumannii
P0267	AE272	4	102073	0.373194	-	-	-	Non-mobilizable	CP036285	0.000705841	Acinetobacter baumannii
P0267	AC715	8	26285	0.373901	-	MOBP	-	Mobilizable	CP035932	0.051337	Acinetobacter baumannii
P0267	AC163	1	8808	0.344005	rep_cluster_1172	-	-	Non-mobilizable	CP026708	0	Acinetobacter baumannii
P0268	AE272	2	143470	0.376399	-	MOBP	-	Mobilizable	CP036285	0.00969064	Acinetobacter baumannii
P0268	AE271	3	115477	0.374837	-	-	-	Non-mobilizable	CP039931	0.0247621	Acinetobacter baumannii
P0268	AB082	4	80698	0.334271	rep_cluster_1172,rep_cluster_734	-	MPF_F	Non-mobilizable	MG954379	0.0137986	Acinetobacter baumannii
P0268	AC163	1	2599	0.368603	-	-	-	Non-mobilizable	MG954378	0.0537328	Acinetobacter baumannii
P0303	AE272	1	150444	0.373215	-	-	-	Non-mobilizable	CP036285	0.0114865	Acinetobacter baumannii
P0303	AB114	5	116055	0.419456	rep_cluster_718	MOBP	-	Mobilizable	CP021327	0.00495906	Acinetobacter baumannii
P0303	Novel	1	9829	0.323736	rep_cluster_1226	-	-	Non-mobilizable	CP043954	0.0583726	Acinetobacter baumannii
P0304	AE271	4	111806	0.375114	-	-	-	Non-mobilizable	CP039931	0.0233762	Acinetobacter baumannii
P0304	AB083	1	33243	0.342839	-	MOBF	MPF_F	Conjugative	CP032742	0.0193079	Acinetobacter baumannii
P0304	AB082	7	59234	0.336192	rep_cluster_1172,rep_cluster_734	MOBP	-	Mobilizable	CP008851	0.0219913	Acinetobacter baumannii
P0304	AF972	3	30397	0.397276	-	-	-	Non-mobilizable	CP040044	0.051337	Acinetobacter baumannii
P0304	AC163	1	2598	0.368745	-	-	-	Non-mobilizable	MG954378	0.0537328	Acinetobacter baumannii
P0306	AB082	9	161621	0.340698	rep_cluster_1172,rep_cluster_1903,rep_cluster_734	MOBF	MPF_F	Conjugative	KJ493819	0.00712406	Acinetobacter baumannii
P0306	AE271	3	115479	0.374839	-	-	-	Non-mobilizable	CP039931	0.0249208	Acinetobacter baumannii
P0306	AC715	2	10852	0.37136	-	-	-	Non-mobilizable	CP015485	0.0225651	Acinetobacter baumannii
P0307	AE271	4	116600	0.374623	-	-	-	Non-mobilizable	CP039931	0.0245258	Acinetobacter baumannii
P0307	AB082	3	92470	0.338077	rep_cluster_1172,rep_cluster_734	MOBF	MPF_F	Conjugative	MG954379	0.00766986	Acinetobacter baumannii
P0307	AF972	4	25649	0.39791	-	-	-	Non-mobilizable	CP040044	0.0579033	Acinetobacter baumannii
P0307	AC715	7	24792	0.367256	-	-	-	Non-mobilizable	CP015485	0.00476862	Acinetobacter baumannii
P0308	AE271	4	116530	0.37471	-	-	-	Non-mobilizable	CP039931	0.0246043	Acinetobacter baumannii
P0308	AB082	3	92177	0.337709	rep_cluster_1172,rep_cluster_734	MOBF	MPF_F	Conjugative	MG954379	0.00766986	Acinetobacter baumannii
P0308	AF972	4	25629	0.397831	-	-	-	Non-mobilizable	CP040044	0.0579033	Acinetobacter baumannii
P0308	AC715	7	24792	0.367256	-	-	-	Non-mobilizable	CP015485	0.00476862	Acinetobacter baumannii
P0309	AE271	4	116669	0.37459	-	-	-	Non-mobilizable	CP039931	0.0245258	Acinetobacter baumannii
P0309	AB082	2	80630	0.33552	rep_cluster_1172,rep_cluster_734	MOBF	MPF_F	Conjugative	MG954379	0.00442466	Acinetobacter baumannii
P0309	AC715	7	22522	0.366486	-	-	-	Non-mobilizable	CP015485	0.00205363	Acinetobacter baumannii
P0309	AC163	1	2599	0.368603	-	-	-	Non-mobilizable	MG954378	0.0537328	Acinetobacter baumannii
P0310	AE272	2	98658	0.374932	-	-	-	Non-mobilizable	CP036285	0.0136496	Acinetobacter baumannii
P0310	AE271	1	40935	0.384927	-	-	-	Non-mobilizable	CP039931	0.030677	Acinetobacter baumannii
P0310	AC163	2	9137	0.343986	-	-	-	Non-mobilizable	MG954378	0.0235265	Acinetobacter baumannii
P0311	AE271	4	116669	0.374581	-	-	-	Non-mobilizable	CP039931	0.0246831	Acinetobacter baumannii
P0311	AB082	3	84981	0.338323	rep_cluster_734	MOBF	MPF_F	Conjugative	MG954379	0.00534606	Acinetobacter baumannii
P0311	AC715	6	22819	0.370305	-	-	-	Non-mobilizable	CP015485	0.00748619	Acinetobacter baumannii
P0311	AC163	1	8833	0.344843	rep_cluster_1172,rep_cluster_1903	-	-	Non-mobilizable	CP026708	2.38274e-05	Acinetobacter baumannii
P0312	AE271	4	108381	0.374558	-	-	-	Non-mobilizable	CP039931	0.0224204	Acinetobacter baumannii
P0312	AB082	5	93728	0.338757	rep_cluster_1172,rep_cluster_734	MOBF	MPF_F	Conjugative	MG954379	0.00800497	Acinetobacter baumannii
P0312	AC715	6	19563	0.353473	-	MOBP	-	Mobilizable	CP015485	0.00778092	Acinetobacter baumannii
P0312	AC163	1	2598	0.368745	-	-	-	Non-mobilizable	MG954378	0.0537328	Acinetobacter baumannii
P0313	AE271	4	116545	0.374688	-	-	-	Non-mobilizable	CP039931	0.0245258	Acinetobacter baumannii
P0313	AB082	4	93493	0.338378	rep_cluster_1172,rep_cluster_734	MOBF	MPF_F	Conjugative	MG954379	0.00811798	Acinetobacter baumannii
P0313	AC715	7	24813	0.367348	-	-	-	Non-mobilizable	CP015485	0.00486359	Acinetobacter baumannii
P0314	AC861	5	68550	0.417272	rep_cluster_639	-	-	Non-mobilizable	CP027245	0.00597612	Acinetobacter baumannii
P0314	AC163	2	3638	0.37878	-	-	-	Non-mobilizable	MG954378	0.0567566	Acinetobacter baumannii
P0315	AE271	4	116501	0.374786	-	-	-	Non-mobilizable	CP039931	0.0244475	Acinetobacter baumannii
P0315	AB082	4	93493	0.338517	rep_cluster_1172,rep_cluster_734	MOBF	MPF_F	Conjugative	MG954379	0.00811798	Acinetobacter baumannii
P0315	AC715	7	24792	0.367256	-	-	-	Non-mobilizable	CP015485	0.00476862	Acinetobacter baumannii
P0316	AE271	4	111805	0.375135	-	-	-	Non-mobilizable	CP039931	0.0233014	Acinetobacter baumannii
P0316	AB082	6	97404	0.340191	rep_cluster_1172,rep_cluster_1903,rep_cluster_734	MOBF,MOBP	MPF_F	Conjugative	MG954379	0.00804257	Acinetobacter baumannii
P0316	AD096	1	31649	0.388985	rep_cluster_1254	-	-	Non-mobilizable	CP040085	0.0147145	Acinetobacter baumannii
P0317	AE271	4	111905	0.375006	-	-	-	Non-mobilizable	CP039931	0.0232268	Acinetobacter baumannii
P0317	AB082	4	93577	0.338491	rep_cluster_1172,rep_cluster_734	MOBF	MPF_F	Conjugative	MG954379	0.00796745	Acinetobacter baumannii
P0317	AC715	7	24791	0.36727	-	-	-	Non-mobilizable	CP015485	0.00476862	Acinetobacter baumannii
P0318	AE271	4	111837	0.375099	-	-	-	Non-mobilizable	CP039931	0.0232268	Acinetobacter baumannii
P0318	AB082	7	98527	0.340952	rep_cluster_1172,rep_cluster_1903,rep_cluster_734	MOBF,MOBP	MPF_F	Conjugative	MG954379	0.00823165	Acinetobacter baumannii
P0319	AE271	3	93343	0.371811	-	-	-	Non-mobilizable	CP039931	0.0263104	Acinetobacter baumannii
P0319	AB082	4	93662	0.338761	rep_cluster_1172,rep_cluster_734	MOBF	MPF_F	Conjugative	MG954379	0.00804257	Acinetobacter baumannii
P0319	AF972	3	28834	0.400707	-	-	-	Non-mobilizable	CP040044	0.0586096	Acinetobacter baumannii
P0319	AC715	7	24792	0.367256	-	-	-	Non-mobilizable	CP015485	0.00476862	Acinetobacter baumannii
P0320	AE271	3	93274	0.371883	-	-	-	Non-mobilizable	CP039931	0.0263945	Acinetobacter baumannii
P0320	AB082	4	87597	0.33927	rep_cluster_734	MOBF	MPF_F	Conjugative	MG954379	0.00587519	Acinetobacter baumannii
P0321	AE271	4	116517	0.374744	-	-	-	Non-mobilizable	CP039931	0.0246831	Acinetobacter baumannii
P0321	AB082	4	93496	0.338485	rep_cluster_1172,rep_cluster_734	MOBF	MPF_F	Conjugative	MG954379	0.00808024	Acinetobacter baumannii
P0321	AC715	7	24787	0.367289	-	-	-	Non-mobilizable	CP015485	0.00476862	Acinetobacter baumannii
P0322	AE271	3	93343	0.371822	-	-	-	Non-mobilizable	CP039931	0.0263104	Acinetobacter baumannii
P0322	AE272	1	79006	0.371402	-	MOBP	-	Mobilizable	CP036285	0.00993767	Acinetobacter baumannii
P0322	AB082	4	93496	0.338496	rep_cluster_1172,rep_cluster_734	MOBF	MPF_F	Conjugative	MG954379	0.00804257	Acinetobacter baumannii
P0322	AC715	5	21788	0.366945	-	-	-	Non-mobilizable	CP035932	0.00638544	Acinetobacter baumannii
P0214	AC237	1	15113	0.411897	rep_cluster_1254	-	-	Non-mobilizable	CP007579	0.0192445	Acinetobacter baumannii
P0237	AC237	1	15113	0.411897	rep_cluster_1254	-	-	Non-mobilizable	CP007579	0.0192445	Acinetobacter baumannii
P0261	AB082	6	99963	0.339526	rep_cluster_1172,rep_cluster_734	MOBF	MPF_F	Conjugative	CP002524	0.00884936	Acinetobacter baumannii
P0263	AE581	3	8796	0.358004	-	-	-	Non-mobilizable	JQ739157	0.0572108	Acinetobacter pittii
P0200	AE581	1	5583	0.57496	-	-	-	Non-mobilizable	MH917716	0.0111761	Escherichia coli
P0215	AE581	4	18458	0.537274	-	-	-	Non-mobilizable	MH917716	0.0442483	Escherichia coli
P0236	AE581	3	16745	0.542192	-	-	-	Non-mobilizable	MH917716	0.040724	Escherichia coli
P0260	AE581	3	16745	0.542072	-	-	-	Non-mobilizable	MH917716	0.040724	Escherichia coli
P0268	AE581	3	16745	0.542132	-	-	-	Non-mobilizable	MH917716	0.0408631	Escherichia coli
P0307	AE581	3	16745	0.542251	-	-	-	Non-mobilizable	MH917716	0.0408631	Escherichia coli
P0308	AE581	3	16745	0.542132	-	-	-	Non-mobilizable	MH917716	0.040724	Escherichia coli
P0309	AE581	3	16745	0.542132	-	-	-	Non-mobilizable	MH917716	0.0408631	Escherichia coli
P0311	AE581	3	16746	0.542159	-	-	-	Non-mobilizable	MH917716	0.040724	Escherichia coli
P0312	AE581	3	16745	0.542311	-	-	-	Non-mobilizable	MH917716	0.040724	Escherichia coli
P0313	AE581	3	16745	0.542192	-	-	-	Non-mobilizable	MH917716	0.040724	Escherichia coli
P0315	AE581	3	16745	0.542251	-	-	-	Non-mobilizable	MH917716	0.0408631	Escherichia coli
P0317	AE581	3	16746	0.542159	-	-	-	Non-mobilizable	MH917716	0.040724	Escherichia coli
P0318	AE581	3	16746	0.542279	-	-	-	Non-mobilizable	MH917716	0.040724	Escherichia coli
P0319	AE581	3	16745	0.542192	-	-	-	Non-mobilizable	MH917716	0.040724	Escherichia coli
P0258	AB832	1	5706	0.348405	rep_cluster_1226	-	-	Non-mobilizable	CP033846	0.0433296	Klebsiella oxytoca
